# Supplementary material for: Oxidative Stress Signaling in Blast TBI-Induced Tau Phosphorylation
Source: Antioxidants (Basel). 2021 Jun 15;10(6):955. doi: 10.3390/antiox10060955 (PMC8232162; doi:10.3390/antiox10060955)
Supplement: Supplementary file 1 [file antioxidants-10-00955-s001.zip]

Archive with 1 entries (1 files):
- antioxidants-1187271-supplementary.pdf
